# Supplementary material for: The cost of illness analysis of inflammatory bowel disease
Source: BMC Gastroenterol. 2023 Jan 19;23:21. doi: 10.1186/s12876-023-02648-z (PMC9854042; doi:10.1186/s12876-023-02648-z)
Supplement: Supplementary file 1 — Additional file 1: Table S1. Unit Costs of Medical Resources Consumed by Patients/*: For Nurition Consult, Imaging, Laboratory, and Surgery constant of k should be multipled by given data; k = 13600. [file 12876_2023_2648_MOESM1_ESM.xlsx]

## Sheet: Sheet1
Supplenetary Table 1: (Unit Costs of Medical Resources Consumed by Patients/*: For Nurition Consult, Imaging, Laboratory, and Surgery constant of k should be multipled by given data;k=13600)
	Unit Cost( in Rial*)	Unit Cost( in $)
Physician visit
GP visits	248600	0.986508	k($)=	0.539683
Specialist visits	346600	1.3754
Psychiatrist visits	452300	1.79484
Subspecialist visits	431000	1.71032
Physiotherapy evaluation		0.917
Nutrition consult	1.8	0.971429
Ward and Emergency	6259700	24.8401
ICU	17241700	68.4194
Imaging
Abdomen CT scan	5.85	3.15714
Abdomen MRI	8.34	4.50095
Abdomen Sonography	3.75	2.02381
Abdomen X-ray	1.58	0.852698
Abdomenopelvic Sonography	5	2.69841
Abdomenopevic CT scan	8.53	4.60349
Bone marrow densitometry	13.9	7.50159
Brain CT scan	4.36	2.35302
Brain MRI	8.34	4.50095
Cervical CT scan	4.99	2.69302
Cervical MRI	8.34	4.50095
Cervical X-ray	2.32	1.25206
Chest CT scan	4.88	2.63365
Chest MRI	8.34	4.50095
Chest Sonography	2	1.07937
Chest X-ray	1.48	0.79873
colonoscopy	18	9.71429
Cytopathology	8	4.31746
Endoscopy	16	8.63492
Head X-ray	2.32	1.25206
Knee Sonography	3	1.61905
Knee X-ray	1.5	0.809524
KUB Sonography	3	1.61905
Liver Sonography	2.4	1.29524
Lumbar MRI	8.34	4.50095
Lumbar X-ray	2.98	1.60825
Pelvic CT scan	5.47	2.95206
Pelvic MRI	8.34	4.50095
Pelvic Sonography	3.15	1.7
Pelvic X-ray	1.5	0.809524
Thoracic MRI	8.34	4.50095
Thoracic X-ray	2.98	1.60825
Laboratory data
25-OH Vit D3 level	1	0.539683
Acid Fast	2.22	1.1981
Alpha fetoprotein	1.25	0.674603
Anti CCP	2.62	1.41397
Anti CMV IgG	1.32	0.712381
Anti CMV IgM	1.32	0.712381
Anti ds DNA	1.26	0.68
Anti HBC IgM	1.81	0.976825
Anti HBS Ab	1.81	0.976825
Anti HCV Ab	1.81	0.976825
Anti HSV IgG	1.24	0.669206
Anti HSV IgM	1.24	0.669206
Anti TTG	1.56	0.841905
AST, ALT, Alk.p	0.75	0.404762
Bhcg	1.81	0.976825
BUN, Cr	0.36	0.194286
Ca	0.25	0.134921
CA 125	1.81	0.976825
CA 19-9	1.81	0.976825
CBC	0.34	0.183492
CEA	1.56	0.841905
Clostridium	5.92	3.19492
CRP	0.19	0.10254
ESR	0.11	0.0593651
Fecal Calprotectin	7.41	3.99905
Ferritin, Iron, TIBC	2.08	1.12254
HBS Ag	1.81	0.976825
OB, OP	0.42	0.226667
PCR	4.5	2.42857
PPD test	0.14	0.0755556
PT, PTT, INR	0.71	0.383175
Vit-B12-level	1.5	0.809524
Wright	0.34	0.183492
Surgery
balloon insertion	39	21.0476
cholecystectomy	42	22.6667
colostmy	44	23.746
colotomy	42.5	22.9365
fistulectomy	20	10.7937
hemorrhoidectomy	6	3.2381
ileostomy	47.8	25.7968
jejunostomy	7.5	4.04762
Partical colectomy	76	41.0159
Total colectomy	77	41.5556
Medication
alendronate, tab	7000	0.0277778
alprazolam, tab 0.5 mg	1800	0.00714286
alprazolam, tab 1 mg	2170	0.00861111
amitriptyline, tab	1600	0.00634921
amoxicillin, cap 500 mg	6100	0.0242063
anti hemorrhoid, oint	91000	0.361111
anti hemorrhoid, supp	18200	0.0722222
asacol, enema	1566000	6.21429
asacol, tab 400 mg	63700	0.252778
asacol, tab 800 mg	144000	0.571429
azaram, tab 50 mg	6000	0.0238095
bipridine, tab	3200	0.0126984
bismuth, tab 120 mg	8000	0.031746
budesonide, cap	6700	0.0265873
calcium- vitamin D, tab	600	0.00238095
calcium, tab	6000	0.0238095
calcium, tab	560	0.00222222
calmagzinc, tab	12000	0.047619
cefexime, tab 400 mg	12000	0.047619
cellcept, tab	17000	0.0674603
chlorediazepoxide, tab	2000	0.00793651
cholestyramine, powder	151300	0.600397
cinnora, amp	7230000	28.6905
ciprofloxacin, tab 500 mg	7200	0.0285714
citalopram, tab 20 mg	1900	0.00753968
clidinium-c, tab	2170	0.00861111
clomipiramine, tab	2500	0.00992063
clonazpam, tab 2 mg	2600	0.0103175
dexamethasone, tab 0.5 mg	1450	0.00575397
diltiazem, gel	98100	0.389286
diphenoxylate, tab	1350	0.00535714
domperidone, tab	3900	0.0154762
ebetrex, tab	2370	0.00940476
escitalopram, tab 10 mg	6800	0.0269841
escitalopram, tab 20 mg	10020	0.0397619
famotidine, tab 20 mg	2000	0.00793651
famotidine, tab 40 mg	3000	0.0119048
fefol, tab	21300	0.0845238
ferinject, amp	2200000	8.73016
fluoxetine, tab 20 mg	3000	0.0119048
follic acid, tab 1 mg	1450	0.00575397
follic acid, tab 5 mg	2160	0.00857143
gabapentin, cap 100 mg	5070	0.020119
gabapentine, cap 300 mg	6750	0.0267857
globiferplus, tab	35000	0.138889
glycerin, oint	80000	0.31746
glycerin, supp	10500	0.0416667
hematinic, cap	6000	0.0238095
hydroxychloroquinem, tab	3800	0.0150794
iron, tab	8800	0.0349206
lansoprazole, cap 15 mg	6100	0.0242063
lansoprazole, cap 30 mg	7500	0.0297619
lidocaine, gel	132500	0.525794
loperamid, tab	2000	0.00793651
lorazepam, tab 2 mg	1515	0.0060119
mebeverine, tab	4700	0.0186508
mercaptopurine, tab 50 mg	3000	0.0119048
mesalazine, supp	11500	0.0456349
mesalazine, tab 250 mg	4800	0.0190476
mesalazine, tab 500 mg	12900	0.0511905
mesalazine, tab 800 mg	9500	0.0376984
meslazine, tab 800 mg	9500	0.0376984
methotrexate, amp	100000	0.396825
methotrexate, tab 250 mg	2400	0.00952381
methotrexate, tab 500 mg	3000	0.0119048
multivitamin, tab	10900	0.043254
myforic, cap	39000	0.154762
nortriptyline, cap 25 mg	1870	0.00742063
olanzapine, tab 5 mg	2300	0.00912698
omeprazole, cap 20 mg	9000	0.0357143
omeprazole, cap 40 mg	10100	0.0400794
oxycodone, tab	3500	0.0138889
pantaprazole, tab 20 mg	6000	0.0238095
pantaprazole, tab 40 mg	6000	0.0238095
Pentasta, tab 500 mg	895000	3.55159
prednisolone, tab 5 mg	2100	0.00833333
prednisolone, tab 50 mg	7600	0.0301587
pregabalin, cap 75 mg	5070	0.020119
psyllium, powder	60000	0.238095
pyloshot, cap	13000	0.0515873
refamide, amp	8610000	34.1667
remicade, amp	8610000	34.1667
rifampicin, cap	8400	0.0333333
sertraline, tab 50 mg	2500	0.00992063
tacrolimus, tab	22000	0.0873016
Tearlos, drop	55000	0.218254
tenidazole, tab	3600	0.0142857
ursodiol, tab	14000	0.0555556
viribit, tab 300 mg	1900	0.00753968
Vit A, oint	70000	0.277778
vit A, Tab	2500	0.00992063
vit B12, amp	28700	0.113889
vit b12, tab	14000	0.0555556
vit B6, tab	4000	0.015873
vit B-complex, tab	10000	0.0396825
vit C, tab	18000	0.0714286
vit D, tab 1000	8060	0.0319841
vit E, tab	6450	0.0255952
vitaglobin, tab	23000	0.0912698
vit-D, cap 50000 unit	7000	0.0277778
zinc, tab	9000	0.0357143
